# Supplementary material for: Forest Orchids under Future Climate Scenarios: Habitat Suitability Modelling to Inform Conservation Strategies
Source: Plants (Basel). 2024 Jun 30;13(13):1810. doi: 10.3390/plants13131810 (PMC11243989; doi:10.3390/plants13131810)
Supplement: Supplementary file 1 [file plants-13-01810-s001.zip]

Archive with 1 entries (1 files):
- plants-3062157-supplementary.pdf
